# Supplementary material for: Corneal biomechanical predictors of intraocular pressure elevation after intravitreal anti-VEGF injection
Source: PLoS One. 2025 Aug 22;20(8):e0330574. doi: 10.1371/journal.pone.0330574 (PMC12373209; doi:10.1371/journal.pone.0330574)
Supplement: S1 File — Raw data used for statistical analysis.Contains anonymized measurements for each subject and analysis grouping. (XLSX) [file pone.0330574.s001.xlsx]

## Sheet: Data set
No.	Exam Eye	disease	IOL/phakia	AL	VEGF	dose	M/F	age (range)	IOP [mmHg] before	Pachy [µm] before	Def. Amp. Max [mm] before	A1 Time [ms] before	A1 Velocity [m/s] before	A2 Time [ms] before	A2 Velocity [m/s] before	HC Time [ms] before	Peak Dist. [mm] before	Radius [mm] before	A1 Deformation Amp. [mm] before	HC Deformation Amp. [mm] before	A2 Deformation Amp. [mm] before	A1 Deflection Amp. [mm] before	HC Deflection Amp. [mm] before	A2 Deflection Amp. [mm] before	Deflection Amp. Max [mm] before	Deflection Amp. Max [ms] before	Whole Eye Movement Max [mm] before	Whole Eye Movement Max [ms] before	A1 Deflection Area [mm²] before	HC Deflection Area [mm²] before	A2 Deflection Area [mm²] before	A1 dArc Length [mm] before	HC dArc Length [mm] before	A2 dArc Length [mm] before	dArcLengthMax [mm] before	Max InverseRadius [mm^-1] before	DA Ratio Max (2mm) before	PachySlope [µm] before	DA Ratio Max (1mm) before	ARTh before	bIOP before	Integrated Radius [mm^-1] before	SP A1 before	CBI before	CBiF before	E_Stage before	BGF before	SSI before	CBI_LVC before
1	Right	RVO	phakia	25.35	aflibercept 2mg	0.05	F	70-80	15	555	1.189	7.349	0.143	21.9	-0.257	17.325	4.817	6.789	0.145	1.189	0.57	0.104	0.876	0.128	0.928	14.334	0.449	21.726	0.22	3.054	0.347	-0.018	-0.145	-0.037	-0.223	0.187	4.48506	55.5615	1.56977	450.658	12.8	8.685	114.623	0.39	6.135	0.6	0.245	1.338	0.905
2	Right	AMD	iol	23.5	aflibercept 8mg	0.07	M	80-90	15	531	1.115	7.248	0.143	21.534	-0.3	16.401	4.914	6.638	0.121	1.115	0.428	0.096	0.92	0.11	0.92	16.695	0.325	21.315	0.196	3.19	0.275	-0.015	-0.143	-0.026	-0.17	0.187	5.29712	49.0038	1.67633	368.856	13.1	8.565	118.438	0.74	5.77	1.2	0.592	1.368	0.351
3	Right	AMD	iol	24.33	brolucizumab	0.05	M	80-90	12.5	601	1.134	7.038	0.153	21.832	-0.307	15.939	5.124	6.863	0.137	1.134	0.418	0.116	1.053	0.117	1.058	15.998	0.308	22.004	0.248	3.896	0.274	-0.027	-0.196	-0.029	-0.205	0.207	5.16192	37.0028	1.64612	548.962	8.4	9.687	107.151	0.48	6.046	0.8	0.664	1.098	1
4	Left	AMD	phakia	22.64	Faricimab	0.05	M	70-80	13.5	535	1.171	7.153	0.152	21.794	-0.29	16.17	4.805	5.718	0.11	1.171	0.358	0.094	0.961	0.112	0.961	16.63	0.268	19.402	0.187	3.224	0.324	-0.016	-0.121	-0.028	-0.152	0.251	6.01869	43.1382	1.78608	533.358	12.2	10.989	105.681	0.827	5.645	1.5	0.999	0.993	1
5	Right	AMD	phakia	27.29	Faricimab	0.05	M	80-90	11.5	527	1.325	6.945	0.14	22.512	-0.346	16.863	5.586	6.919	0.122	1.325	0.454	0.087	1.232	0.107	1.26	16.826	0.353	22.37	0.182	5.136	0.268	-0.014	-0.25	-0.021	-0.312	0.246	5.01146	109.655	1.62978	186.643	10.2	10.662	102.689	0.965	5.215	2.2	0.218	0.77	1
6	Right	AMD	iol	25.46	brolucizumab	0.05	M	80-90	15.5	615	1.133	7.354	0.138	21.843	-0.256	17.094	4.929	7.408	0.145	1.133	0.489	0.107	0.916	0.131	0.92	17.026	0.363	22.108	0.234	3.279	0.34	-0.021	-0.173	-0.036	-0.197	0.192	4.16147	47.7298	1.55888	662.879	10.8	8.256	137.515	0.031	6.87	0	0.215	1.284	0.989
7	Right	AMD	phakia	23.71	aflibercept 8mg	0.07	M	80-90	15	575	1.033	7.278	0.149	21.693	-0.302	17.787	4.564	6.312	0.129	1.033	0.422	0.1	0.846	0.123	0.936	14.94	0.306	21.408	0.166	2.808	0.27	-0.018	-0.135	-0.029	-0.179	0.207	4.93608	39.4164	1.63503	661.687	11.9	9.593	125.926	0.112	6.531	0	0.366	1.262	0.959
8	Left	RVO	iol	27.73	aflibercept 2mg	0.05	M	30-40	14.5	570	1.247	7.263	0.153	21.871	-0.339	16.632	5.447	6.377	0.133	1.247	0.371	0.095	1.1	0.094	1.108	16.32	0.28	21.633	0.174	4.296	0.181	-0.017	-0.159	-0.019	-0.159	0.179	4.15409	48.7561	1.56395	437.836	13.4	9.466	107.279	0.328	6.201	0.5	0.103	0.653	0.366
9	Right	AMD	iol	25.42	Faricimab	0.05	M	70-80	14	641	1.161	7.205	0.15	21.909	-0.273	17.325	4.956	6.738	0.146	1.161	0.519	0.107	0.921	0.125	0.951	16.792	0.397	21.874	0.217	3.304	0.295	-0.019	-0.157	-0.028	-0.179	0.179	4.08459	53.009	1.53145	645.341	9	8.619	128.112	0.03	6.872	0	0.073	1.209	0.665
10	Right	AMD	phakia	22.93	aflibercept 2mg	0.05	F	80-90	16	562	1.057	7.427	0.116	21.235	-0.212	18.48	4.603	8.481	0.14	1.057	0.494	0.121	0.858	0.167	0.95	15.476	0.369	22.406	0.228	3.022	0.429	-0.026	-0.207	-0.053	-0.257	0.173	4.41941	55.5653	1.58907	402.58	12.6	7.81	108.198	0.783	5.713	1.3	0.213	1.613	1
11	Right	AMD	phakia	24.01	Faricimab	0.05	F	50-60	18	564	1.022	7.59	0.115	21.607	-0.242	17.325	4.578	7.755	0.133	1.022	0.493	0.095	0.747	0.11	0.8	15.921	0.389	21.003	0.201	2.463	0.258	-0.014	-0.127	-0.017	-0.173	0.141	4.06269	49.7434	1.54763	499.337	16	6.378	133.815	0.183	6.391	0.2	0.115	1.611	0
12	Right	AMD	iol	23.89	aflibercept 2mg	0.05	M	80-90	10	552	1.263	6.809	0.157	22.626	-0.296	16.401	5.194	6.229	0.125	1.263	0.495	0.096	1.108	0.11	1.141	15.658	0.394	22.357	0.193	4.098	0.263	-0.016	-0.201	-0.029	-0.254	0.208	5.18009	67.8604	1.66186	347.021	8.2	10.587	90.866	0.904	5.479	1.7	0.464	0.926	1
13	Left	AMD	iol	24.8	brolucizumab	0.05	M	60-70	13.5	570	1.178	7.153	0.163	22.019	-0.322	17.325	4.76	6.576	0.137	1.178	0.534	0.107	0.931	0.136	0.992	14.305	0.402	22.39	0.25	3.285	0.341	-0.023	-0.171	-0.036	-0.232	0.192	4.46595	47.9907	1.6018	530.184	11.6	9.194	100.494	0.247	6.299	0.3	0.233	1.113	0.995
14	Right	AMD	phakia	23.92	aflibercept 8mg	0.07	F	80-90	18.5	576	1.023	7.624	0.12	21.471	-0.257	15.708	4.551	5.474	0.146	1.023	0.404	0.191	0.88	0.317	0.883	17.919	0.465	20.691	-0.502	1.858	-0.488	-0.103	-0.132	0.37	-0.172	0.199	4.38037	44.4824	1.55802	425.815	14.4	9.227	74.746	0.953	5.292	2.1	0.396	1.309	1
15	Left	AMD	phakia	24.61	aflibercept 2mg	0.05	M	80-90	14	596	1.166	7.188	0.142	21.402	-0.295	17.094	4.819	5.784	0.126	1.166	0.468	0.098	0.888	0.115	0.914	16.315	0.358	21.397	0.189	2.936	0.264	-0.018	-0.106	-0.022	-0.196	0.184	4.66541	39.541	1.636	695.656	10.4	8.537	131.661	0.056	6.717	0	0.313	1.311	0.003
16	Left	AMD	iol	23.44	brolucizumab	0.05	M	70-80	15	556	1.123	7.323	0.164	21.718	-0.303	16.17	4.65	5.268	0.146	1.123	0.47	0.109	0.95	0.135	0.96	16.36	0.345	21.442	0.215	3.15	0.322	-0.019	-0.157	-0.033	-0.179	0.221	5.55009	76.2936	1.66704	290.148	12.9	10.646	108.949	0.864	5.575	1.6	0.108	0.995	1
17	Left	AMD	iol	23.68	aflibercept 2mg	0.05	M	80-90	17	559	1.15	7.525	0.123	21.462	-0.257	16.632	4.914	6.472	0.143	1.15	0.497	0.103	0.888	0.11	0.903	15.762	0.394	21.768	0.202	3.069	0.215	-0.021	-0.11	-0.021	-0.149	0.186	4.46235	24.7532	1.55834	1008.28	13.8	8.745	131.442	0.013	7.091	0	0.52	1.247	0.498
18	Left	AMD	phakia	25.12	Faricimab	0.05	F	80-90	17	566	1.241	7.445	0.162	21.732	-0.317	16.632	5.068	5.368	0.134	1.241	0.378	0.102	1.06	0.108	1.06	16.371	0.28	21.222	0.224	3.649	0.25	-0.018	-0.127	-0.025	-0.165	0.221	5.43299	33.2337	1.69377	650.267	13.5	10.773	133.372	0.109	6.539	0	0.359	0.827	1
19	Left	RVO	phakia	25.1	aflibercept 2mg	0.05	M	40-50	15	568	1.015	7.358	0.17	21.848	-0.263	17.094	4.662	5.735	0.131	1.015	0.365	0.103	0.854	0.098	0.892	15.649	0.273	21.424	0.206	2.769	0.203	-0.016	-0.092	-0.016	-0.119	0.208	5.15015	54.1363	1.71951	488.621	14	10.484	104.647	0.45	6.075	0.7	0.073	0.924	0.853
20	Right	AMD	phakia	23.54	aflibercept 2mg	0.05	M	70-80	14.5	609	1.056	7.215	0.162	22.092	-0.258	17.094	4.58	6.203	0.141	1.056	0.461	0.103	0.849	0.109	0.885	15.438	0.357	21.675	0.214	2.775	0.273	-0.017	-0.133	-0.027	-0.157	0.206	4.748	39.6713	1.61742	625.48	10.6	10.006	124.591	0.075	6.64	0	0.146	1.146	0.997
21	Right	AMD	iol	23.54	aflibercept 2mg	0.05	F	80-90	14.5	560	1.134	7.289	0.138	21.559	-0.283	16.863	4.816	6.42	0.139	1.134	0.575	0.105	0.912	0.124	0.921	16.995	0.471	23.001	0.198	3.205	0.312	-0.02	-0.166	-0.031	-0.209	0.184	4.69091	74.9032	1.59653	324.397	12.2	9.101	112.858	0.759	5.746	1.3	0.232	1.24	1
22	Right	AMD	phakia	24.04	aflibercept 2mg	0.05	M	60-70	24	524	0.892	8.327	0.107	20.976	-0.241	16.17	4.201	5.98	0.135	0.892	0.399	0.101	0.696	0.097	0.7	16.402	0.311	20.56	0.17	2.099	0.182	-0.019	-0.096	-0.021	-0.126	0.189	4.50841	46.0565	1.60961	454.725	22.6	8.253	135.965	0.513	6.013	0.8	0.16	1.069	0.029
23	Right	AMD	iol	26.67	Faricimab	0.05	M	80-90	12	598	1.163	6.981	0.152	21.757	-0.31	16.17	5.139	6.125	0.144	1.163	0.346	0.11	1.058	0.128	1.058	16.331	0.221	21.644	0.207	3.896	0.311	-0.019	-0.171	-0.031	-0.19	0.192	4.47583	29.4148	1.57327	917.151	8	9.474	106.862	0.027	6.905	0	0.599	1.1	1
24	Right	AMD	phakia	25.46	brolucizumab	0.05	M	60-70	13	549	1.144	7.138	0.156	21.909	-0.26	16.863	4.97	6.733	0.135	1.144	0.504	0.108	0.907	0.106	0.923	16.609	0.402	21.922	0.239	3.14	0.232	-0.02	-0.135	-0.018	-0.172	0.19	4.74624	48.3254	1.60837	452.369	11.5	9.006	89.574	0.67	5.853	1.1	0.361	1.249	0.86
25	Left	AMD	phakia	25.19	brolucizumab	0.05	M	70-80	22	525	0.884	8.058	0.093	20.912	-0.191	17.556	4.146	5.846	0.136	0.884	0.399	0.1	0.705	0.111	0.796	15.174	0.295	21.411	0.178	2.199	0.248	-0.018	-0.118	-0.023	-0.159	0.198	4.75076	46.6685	1.61345	457.745	20	8.363	135.798	0.738	5.773	1.2	0.188	1.315	0.999
26	Right	AMD	phakia	22.34	aflibercept 8mg	0.07	M	60-70	11.5	557	1.246	6.95	0.162	22.268	-0.279	17.094	4.83	6.162	0.128	1.246	0.578	0.095	0.93	0.124	0.95	16.622	0.461	21.935	0.185	3.313	0.32	-0.017	-0.154	-0.036	-0.165	0.188	4.74696	43.959	1.62894	442.309	10.5	9.881	96.149	0.58	5.947	0.9	0.25	1.085	0.872
27	Right	RVO	iol	23.76	Faricimab	0.05	M	80-90	12	522	1.208	7.041	0.136	21.684	-0.243	18.249	4.748	6.769	0.134	1.208	0.638	0.104	0.881	0.128	1.036	15.445	0.532	22.837	0.222	3.009	0.31	-0.021	-0.152	-0.03	-0.254	0.202	4.6865	53.0085	1.57729	410.526	10.8	8.773	90.146	0.862	5.578	1.6	0.546	1.561	0.999
28	Right	AMD	iol	22.85	brolucizumab	0.05	F	70-80	15.5	539	1.142	7.332	0.158	21.899	-0.276	16.632	4.566	5.49	0.136	1.142	0.505	0.108	0.881	0.112	0.884	16.782	0.407	21.402	0.185	2.822	0.276	-0.016	-0.116	-0.027	-0.168	0.2	5.28653	48.2371	1.66248	462.042	14	10.28	105.33	0.66	5.864	1.1	0.246	1.124	1
29	Left	AMD	phakia	23.01	aflibercept 8mg	0.07	F	60-70	17	543	0.949	7.466	0.124	21.432	-0.236	17.094	4.48	7.561	0.124	0.949	0.484	0.088	0.785	0.104	0.828	15.624	0.383	22.092	0.156	2.584	0.204	-0.013	-0.157	-0.022	-0.191	0.183	4.78598	52.8536	1.65605	456.359	15.6	8.081	132.222	0.44	6.084	0.7	0.185	1.334	0.567
30	Right	AMD	iol	25.06	Faricimab	0.05	M	80-90	11	544	1.338	6.93	0.187	22.355	-0.309	16.863	5.35	6.43	0.135	1.338	0.501	0.102	1.097	0.097	1.097	17.346	0.408	22.428	0.165	4.108	0.135	-0.014	-0.146	-0.006	-0.218	0.191	5.31121	32.1193	1.66102	759.251	9.3	9.491	93.572	0.091	6.587	0	0.792	1.074	0.36
31	Left	AMD	phakia	24.1	aflibercept 2mg	0.05	M	70-80	11	518	1.109	6.926	0.164	22.175	-0.304	15.939	5.142	6.229	0.124	1.109	0.363	0.099	1.06	0.121	1.06	16.362	0.264	23.292	0.165	3.806	0.23	-0.018	-0.157	-0.025	-0.184	0.186	5.52888	63.3791	1.70514	340.843	10.8	9.872	79.888	0.948	5.318	2	0.74	1.004	1
32	Right	AMD	iol	22.38	aflibercept 8mg	0.07	M	80-90	9.5	568	1.264	6.814	0.17	22.303	-0.356	17.325	4.933	6.008	0.136	1.264	0.42	0.108	1.004	0.153	1.059	15.267	0.311	21.273	0.2	3.499	0.413	-0.02	-0.147	-0.049	-0.23	0.229	5.02781	25.2482	1.61973	728.516	7.3	9.962	84.12	0.26	6.281	0.4	0.694	1.16	1
33	Right	AMD	iol	22.55	brolucizumab	0.05	M	80-90	10.5	574	1.3	6.839	0.162	22.193	-0.352	17.094	5.213	8.175	0.147	1.3	0.709	0.117	1.052	0.168	1.151	14.324	0.564	23.795	0.231	4.005	0.434	-0.026	-0.208	-0.046	-0.305	0.182	4.77508	33.0913	1.58232	738.738	7.8	8.261	82.984	0.205	6.356	0.2	0.918	1.266	1
34	Right	AMD	phakia	24.03	brolucizumab	0.05	M	70-80	20.5	563	0.988	7.927	0.091	21.229	-0.241	17.556	4.132	7.274	0.147	0.988	0.572	0.11	0.69	0.125	0.72	17.304	0.455	21.462	0.225	2.067	0.271	-0.021	-0.116	-0.03	-0.17	0.174	4.04016	50.493	1.55784	520.031	17.6	6.913	130.928	0.433	6.092	0.7	0.094	1.674	0.425
35	Right	AMD	phakia	25.78	brolucizumab	0.05	F	50-60	15.5	527	1.083	7.327	0.159	21.785	-0.325	16.17	5.026	5.674	0.128	1.083	0.249	0.091	0.991	0.098	0.991	16.546	0.156	21.397	0.184	3.412	0.223	-0.016	-0.124	-0.019	-0.13	0.197	5.06028	43.5457	1.65136	521.707	15.2	9.972	112.833	0.355	6.171	0.6	0.335	0.803	0.416
36	Left	AMD	phakia	24.46	brolucizumab	0.05	M	80-90	14.5	544	1.107	7.262	0.142	21.866	-0.285	17.094	4.973	5.899	0.131	1.107	0.372	0.104	0.954	0.132	1.005	15.457	0.249	21.232	0.207	3.317	0.331	-0.021	-0.134	-0.032	-0.174	0.182	4.52137	47.09	1.57011	473.691	12.5	9.104	108.478	0.484	6.042	0.8	0.452	1.197	0.906
37	Left	AMD	phakia	22.52	Faricimab	0.05	M	80-90	10	536	1.26	6.83	0.151	21.943	-0.304	17.325	5.013	5.859	0.137	1.26	0.492	0.111	1.022	0.135	1.043	16.989	0.365	21.609	0.241	3.563	0.374	-0.024	-0.154	-0.041	-0.215	0.2	5.50841	50.8683	1.66074	449.051	8.8	9.982	76.06	0.95	5.307	2	0.732	1.165	1
38	Left	RVO	phakia	24.49	aflibercept 2mg	0.05	M	30-40	12	603	1.07	7.043	0.157	22.39	-0.277	17.094	4.9	6.864	0.12	1.07	0.434	0.083	0.874	0.099	0.896	15.894	0.345	22.131	0.161	3.076	0.186	-0.013	-0.135	-0.021	-0.157	0.192	4.56391	64.3666	1.63749	452.79	10.8	9.385	116.877	0.27	6.268	0.4	0.035	0.944	0
39	Right	AMD	phakia	24.99	aflibercept 8mg	0.07	M	80-90	14.5	646	1.061	7.226	0.12	21.621	-0.291	16.401	4.97	7.034	0.129	1.061	0.395	0.108	0.893	0.134	0.901	16.146	0.266	21.228	0.228	3.169	0.338	-0.021	-0.147	-0.035	-0.164	0.168	4.25986	53.1418	1.54364	542.748	9.1	8.289	135.681	0.178	6.399	0.2	0.224	1.31	0.829
40	Left	AMD	phakia	25.47	ranibizumab BS	0.05	M	30-40	12.5	558	1.135	7.056	0.16	22.253	-0.323	16.632	5.208	6.306	0.111	1.135	0.259	0.082	1.044	0.099	1.048	17.307	0.163	22.158	0.152	3.823	0.209	-0.009	-0.125	-0.012	-0.136	0.175	5.23093	47.2277	1.75865	559.322	12.3	9.593	109.069	0.371	6.155	0.6	0.672	0.743	0.003
[truncated: 84 more columns]
